# Supplementary material for: The Determination of Polycyclic Aromatic Hydrocarbons (PAHs) with HPLC-DAD-FLD and GC-MS Techniques in the Dissolved and Particulate Phase of Road-Tunnel Wash Water: A Case Study for Cross-Array Comparisons and Applications
Source: Toxics. 2022 Jul 19;10(7):399. doi: 10.3390/toxics10070399 (PMC9321833; doi:10.3390/toxics10070399)
Supplement: Supplementary file 1 [file toxics-10-00399-s001.zip]

Archive with 1 entries (1 files):
- toxics-1797725-supplementary.pdf
